# Supplementary material for: High throughput sequencing-based analysis of the soil bacterial community structure and functions of Tamarix shrubs in the lower reaches of the Tarim River
Source: PeerJ. 2021 Sep 8;9:e12105. doi: 10.7717/peerj.12105 (PMC8434807; doi:10.7717/peerj.12105)
Supplement: Supplemental Information 1 [file peerj-09-12105-s001.xls]

Sample Name	Raw PE(#)	Combined(#)	Qualified(#)	Nochime(#)	Base(nt)	AvgLen(nt)	Q20	Q30	GC%	Effective%
Fa1	94,921	93,598	93,148	61,626	15,620,622	253	99.58	98.65	58.94	64.92
Fa2	81,872	80,724	80,377	66,634	16,891,225	253	99.62	98.78	59.03	81.39
Fa3	85,511	83,656	83,218	61,836	15,665,221	253	99.58	98.62	57.78	72.31
Fb1	82,665	81,170	80,800	64,000	16,216,985	253	99.6	98.69	58.93	77.42
Fb2	82,674	80,828	80,351	60,954	15,445,909	253	99.55	98.57	58.69	73.73
Fc1	86,819	85,540	85,183	69,047	17,496,912	253	99.5	98.41	59.01	79.53
Fc2	96,584	94,508	93,967	62,050	15,722,076	253	99.56	98.61	58.49	64.24
Fc3	80,636	78,820	78,399	63,728	16,145,006	253	99.56	98.61	58.24	79.03
Xa1	95,175	93,442	92,989	68,632	17,389,495	253	99.58	98.7	57.87	72.11
Xa2	84,889	82,991	82,538	63,009	15,959,734	253	99.6	98.73	57.15	74.23
Xb2	83,729	82,214	81,720	67,677	17,145,841	253	99.62	98.76	58.78	80.83
Xb3	92,176	90,566	90,109	67,676	17,149,023	253	99.62	98.78	58.54	73.42
Xc1	85,130	83,091	82,607	67,617	17,116,217	253	99.59	98.69	57.83	79.43
Xc2	91,101	87,324	86,705	60,072	15,233,845	254	99.61	98.71	57.05	65.94
Xc3	90,446	88,863	88,482	60,635	15,359,584	253	99.62	98.74	58.2	67.04
Fb3	88,024	86,888	86,419	69,537	17,626,243	253	99.02	97.21	59.07	79
Xa3	93,320	92,530	92,145	69,272	17,565,615	254	98.99	97.21	57.83	74.23
Xb1	86,252	84,068	83,459	68,694	17,395,447	253	99.02	97.26	57.72	79.64
